# Supplementary material for: A Global Review of the Pests and Diseases of Stingless Bees
Source: Insects. 2026 Jun 11;17(6):619. doi: 10.3390/insects17060619 (PMC13299999; doi:10.3390/insects17060619)
Supplement: Supplementary file 1 [file insects-17-00619-s001.zip]

Archive with 1 entries (1 files):
- insects-4200519-supplementary.pdf
